# Supplementary material for: Novel Modeling of Combinatorial miRNA Targeting Identifies SNP with Potential Role in Bone Density
Source: PLoS Comput Biol. 2012 Dec 20;8(12):e1002830. doi: 10.1371/journal.pcbi.1002830 (PMC3527281; doi:10.1371/journal.pcbi.1002830)
Supplement: Table S1 — Regression Coefficient resulting from a backward elimination of coefficient in the regression equation. The “selected genes” set contains the genes that were down regulatedin the co-transfection experiment (miR-30b and let-7d) only, and not in the single transfection experiments. NC = not calculated (because eliminated from the model). (XLSX) [file pcbi.1002830.s009.xlsx]

## Sheet: regression coefficients
Supplementary Table S1: Regression Coefficient resulting from a backward elimination of coefficient in the regression equation. The "selected genes" set contains the genes that were down regulatedin the co-transfection experiment (miR-30b and let-7d) only, and not in the single transfection experiments. NC = not calculated (because eliminated from the model).
Set	# genes	pvalue	R^2	I		a1		a2		a3
				extimate	st.error	extimate	st.error	extimate	st.error	extimate	st.error
all genes	17277	<2.2e-16	0.671	-0.0003	0.0013	0.557	0.005	0.385	0.005	-0.05	0.01
		<2.2e-16	0.6705	-0.002	0.0013	0.559	0.005	0.381	0.005	NC	NC
		<2.2e-16	0.5603	-0.005	0.0015	0.734	0.005	NC	NC	NC	NC
selected genes	132	0.00068	0.1243	-0.48	0.03	-0.01	0.09	-0.41	0.13	-1.2	0.3
		0.00019	0.1241	-0.47	0.02	NC	NC	-0.41	0.11	-1.1	0.3
		0.022	0.039	-0.43	0.02	NC	NC	NC	NC	-0.9	0.18
		0.06	0.043	-0.42	0.03	0.18	0.08	-0.05	0.07	NC	NC
