# Supplementary material for: Novel Modeling of Combinatorial miRNA Targeting Identifies SNP with Potential Role in Bone Density
Source: PLoS Comput Biol. 2012 Dec 20;8(12):e1002830. doi: 10.1371/journal.pcbi.1002830 (PMC3527281; doi:10.1371/journal.pcbi.1002830)
Supplement: Table S4 — Information about SNPs examined as potentially altering miRNA targets. ER pathway genes, number of SNPs in their 3′UTRs and common SNPs detected in their 3′UTRs. MAF: Minor Allele Frequency (as reported in dbSNP NCBI database) (XLSX) [file pcbi.1002830.s012.xlsx]

## Sheet: Sheet1
Supplementary Table S4. ER pathway genes, number of SNPs in their 3’UTRs and common SNPs detected in their 3’UTRs. MAF: Minor Allele Frequency (as reported in dbSNP NCBI database)
Gene	Description	# SNPs	SNP IDs MAF > 0.1
ESR1	estrogen receptor 1	75	rs3798577 (0.4392)
			rs1062577 (0.1453)
ESR2	estrogen receptor 2 (ER beta)	4	rs1255998 (0.3451)
			rs928554 (0.3099)
			rs8018687 (0.165)
NCOA1 (SRC1)	nuclear receptor coactivator 1	25	rs17737058 (0.1444)
NCOA2 (SRC2)	nuclear receptor coactivator 2	10	rs3088092 (0.1047)
NCOA3 (SRC3)	nuclear receptor coactivator 3	51	rs2179591 (0.4986)
			rs11699879 (0.2198)
			rs14189 (0.1307)
			rs12273 (0.1271)
EP300 (p300)	E1A binding protein p300	14	-
KAT2B (pCAF)	K(lysine) acetyltransferase 2B	18	rs41276509 (0.2628)
			rs4858770 (0.2628)
			rs68050031 (0.1211)
NCOR1	nuclear receptor corepressor 1	16	-
NCOR2	nuclear receptor corepressor 2	5	rs8546 (0.1243)
