# Supplementary material for: Novel Modeling of Combinatorial miRNA Targeting Identifies SNP with Potential Role in Bone Density
Source: PLoS Comput Biol. 2012 Dec 20;8(12):e1002830. doi: 10.1371/journal.pcbi.1002830 (PMC3527281; doi:10.1371/journal.pcbi.1002830)
Supplement: Table S5 — SNPs in NCOA1 associate with decreased BMD. Due to the known role of NCOA1 in maintaining bone mineral density, data from the Framingham Heart Study (FHS) bone mineral density study was specifically examined for NCOA1 SNP associations with decreased BMD. Shown in the table are 2/6 SNPs within NCOA1 that show significant association with decreased BMD by either Familial Based Association Testing analysis (FBAT) or by Generalized Estimating Equations (GEE). P-values shown have been Bonferroni adjusted for 6 tests (based on 6 SNPs in NCOA1 represented in the SNP-chip used in this study). Other SNPs in NCOA1 not associated with decreased BMD and their MAFs are: rs2165739 (0.50), rs6724282 (0.05), rs6759706 (0.06), rs1992499 (0.4). MAF: minor allele frequency. (XLSX) [file pcbi.1002830.s013.xlsx]

## Sheet: Sheet1
Supplementary Table S5. SNPs in NCOA1 associate with decreased BMD. Due to the known role of NCOA1 in maintaining bone mineral density, data from the Framingham Heart Study (FHS) bone mineral density study was specifically examined for NCOA1 SNP associations with decreased BMD. Shown in the table are 2/6 SNPs within NCOA1 that show significant association with decreased BMD by either Familial Bas…
				FBAT						GEE
				Women		Men		All		Women		Men		All
	SNP	MAF	Measurement	No. of families	p-val	No. of families	p-val	No. of families	p-val	Sample Size	p-val	Sample Size	p-val	Sample Size	p-val
	rs2083389	0.23	Femoral Neck	110	0.002	90	0.33	138	0.06	466	0.001	402	0.27	1102	0.09
			Lumbar Spine	117	0.01	94	0.9	137	0.03	614	0.11	474	0.28	1088	0.06
			Trochanter	118	0.005	95	0.32	138	0.09	619	0.003	483	0.5	1102	0.1
	rs719189	0.18	Femoral Neck	97	0.006	75	0.61	124	0.05	482	0.007	405	0.1	1122	0.26
			Lumbar Spine	103	0.07	80	0.95	123	0.11	630	0.27	478	0.11	1108	0.07
			Trochanter	104	0.008	81	0.55	124	0.05	635	0.01	487	0.74	1122	0.1
