# Supplementary material for: Novel Modeling of Combinatorial miRNA Targeting Identifies SNP with Potential Role in Bone Density
Source: PLoS Comput Biol. 2012 Dec 20;8(12):e1002830. doi: 10.1371/journal.pcbi.1002830 (PMC3527281; doi:10.1371/journal.pcbi.1002830)
Supplement: Table S6 — Postmenopausal NCOA1 SNP carriers are more likely to be treated with bisphosphonates. At time of study, more postmenopausal women with rs17737058 were found to be on bisphosphonates than expected by chance. No premenopausal women were on bisphosphonates at baseline. Although no significant BMD difference was seen between WT/SNP postmenopausal individuals, this is consistent with SNP carriers having increased clinical indications for bisphosphonates. (XLSX) [file pcbi.1002830.s014.xlsx]

## Sheet: Sheet1
Supplementary Table S6. Postmenopausal NCOA1 SNP carriers are more likely to be treated with bisphosphonates. At time of study, more postmenopausal women with rs17737058 were found to be on bisphosphonates than expected by chance. No premenopausal women were on bisphosphonates at baseline. Although no significant BMD difference was seen between WT/SNP postmenopausal individuals, this is consisten…
	BP use is increased at baseline in individuals with SNP
		Actual	Expected	Chi-square
	WT	5	8.807
	Heterozygous	5	2.621
	Homozygous	2	0.572	0.025
