# Supplementary material for: Novel Modeling of Combinatorial miRNA Targeting Identifies SNP with Potential Role in Bone Density
Source: PLoS Comput Biol. 2012 Dec 20;8(12):e1002830. doi: 10.1371/journal.pcbi.1002830 (PMC3527281; doi:10.1371/journal.pcbi.1002830)
Supplement: Table S7 — Databases used and number of considered genes. (XLSX) [file pcbi.1002830.s015.xlsx]

## Sheet: Sheet1
Supplementary Table S7. Used databases and number of considered genes
	D. melanogaster	C.elegans	H.sapiens
mRNA DB	BDGP5.13	WS212	GrCh37.p2
# 3’UTR seqs	11045	13690	20407
miRNA DB	miRBase 18
# miRNAs mature seqs	430	370	1921
